# Supplementary material for: Pressure Adaptations in Deep-Sea Moritella Dihydrofolate Reductases: Compressibility versus Stability
Source: Biology (Basel). 2021 Nov 20;10(11):1211. doi: 10.3390/biology10111211 (PMC8614765; doi:10.3390/biology10111211)
Supplement: Supplementary file 1 [file biology-10-01211-s001.zip]

Archive with 1 entries (1 files):
- biology-1450723-supplementary.pdf
